# Supplementary material for: Spatial genomic heterogeneity in diffuse intrinsic pontine and midline high-grade glioma: implications for diagnostic biopsy and targeted therapeutics
Source: Acta Neuropathol Commun. 2016 Jan 4;4:1. doi: 10.1186/s40478-015-0269-0 (PMC4700584; doi:10.1186/s40478-015-0269-0)
Supplement: Additional file 1: Table S1. — Whole exome sequencing results on 46 candidate genes with previous clinical significance. (XLS 89 kb) [file 40478_2015_269_MOESM1_ESM.xls]

## Sheet: Sheet1
Table S1. Whole exome sequencing results on 46 candidate genes with previous clinical significance.
Patient		1	1	1	1	1	1	1	1	2	2	2	2	2	2	2	2	2	2	3	3	3	3	3	3	3	3	3	3	3	3	4	4	4	4	4	4	4	4	5	5	5	5	5	5	6	6	6	6
Histology		GBM		DA		AA		GBM		GBM		GBM		GBM		GBM		DA		GBM		GBM		GBM		GBM		GBM		AA		GBM		GBM		GBM		GBM		GBM		GBM		DA		GBM		GBM
Location		Left Pons		Left Anterior Pons		Right Posterior Pons		Left Caudate		Primary Pons		Left Anterior Pons		Right Posterior Pons		Extension into Brainstem		Cervical Cord		Primary Pons		Left Anterior Pons		Right Anterior Pons		Right Posterior Pons		Leptomeningeal Spread		Right Basal Ganglia		Primary Pons		Inferior Posterior Pons		Left Anterior Pons		Right Posterior Pons		Primary Pons		Left Anterior Pons		Right Cerebral		Primary Pons		Right Posterior Pons
Tumour Content		0.3		0.6		0.5		>90%		0.7		0.75		0.7		0.35		0.15		50-60%		0.7		>80%		0.8		0.4		0.25		0.7		0.25		0.25		>75%		0.8		>75%		0.05		0.6		0.7
Gene	Notes	MAF	Reads	MAF	Reads	MAF	Reads	MAF	Reads	MAF	Reads	MAF	Reads	MAF	Reads	MAF	Reads	MAF	Reads	MAF	Reads	MAF	Reads	MAF	Reads	MAF	Reads	MAF	Reads	MAF	Reads	MAF	Reads	MAF	Reads	MAF	Reads	MAF	Reads	MAF	Reads	MAF	Reads	MAF	Reads	MAF	Reads	MAF	Reads
ACVR1 - G328V	heterozygous	WT	-	WT	-	WT	-	WT	-	WT	-	WT	-	WT	-	WT	-	WT	-	WT	-	WT	-	WT	-	WT	-	WT	-	WT	-	WT	-	WT	-	WT	-	WT	-	0.509	112	0.365	263	0.04	151	WT	-	WT	-
ACVR1 - G328W	heterozygous	WT	-	WT	-	WT	-	WT	-	WT	-	WT	-	WT	-	WT	-	WT	-	WT	-	WT	-	WT	-	WT	-	WT	-	WT	-	0.215	135	0.045	352	0.2	255	0.207	300	WT	-	WT	-	WT	-	WT	-	WT	-
ATRX - H2254R	homozygous	WT	-	WT	-	WT	-	WT	-	WT	-	WT	-	WT	-	WT	-	WT	-	WT	-	WT	-	WT	-	WT	-	WT	-	WT	-	WT	-	WT	-	WT	-	WT	-	WT	-	WT	-	WT	-	0.8	50	0.32	100
ATRX - R2197L	heterozygous	WT	-	WT	-	WT	-	WT	-	WT	-	WT	-	WT	-	WT	-	WT	-	WT	-	WT	-	WT	-	WT	-	WT	-	WT	-	WT	-	WT	-	WT	-	WT	-	WT	-	WT	-	WT	-	WT	-	WT	-
BCOR - A535V	heterozygous	WT	-	WT	-	WT	-	WT	-	WT	170	0.27	11	WT	138	WT	138	WT	179	WT	-	WT	-	WT	-	WT	-	WT	-	WT	-	WT	-	WT	-	WT	-	WT	-	WT	-	WT	-	WT	-	WT	-	WT	-
FGFR1 - K697E	heterozygous	WT	-	WT	-	WT	-	WT	-	WT	-	WT	-	WT	-	WT	-	WT	-	WT	-	WT	-	WT	-	WT	-	WT	-	WT	-	WT	-	WT	-	WT	-	WT	-	WT	-	WT	-	WT	-	0.46	286	0.4	230
FGFR1 - N98S	heterozygous	0.49	110	0.46	188	0.44	171	0.47	114	WT	-	WT	-	WT	-	WT	-	WT	-	WT	-	WT	-	WT	-	WT	-	WT	-	WT	-	WT	-	WT	-	WT	-	WT	-	WT	-	WT	-	WT	-	WT	-	WT	-
H3F3A - K27M	heterozygous	WT	-	WT	-	WT	-	WT	-	0.412	17	0.474	19	0.667	21	0.389	18	0.214	28	0.667	15	0.268	41	0.171	35	0.176	34	0.294	34	0.077	13	WT	-	WT	-	WT	-	WT	-	WT	-	WT	-	WT	-	0.5	10	0.267	15
HIST1H3B - K27M	heterozygous	0.477	338	0.332	385	0.262	318	0.418	314	WT	-	WT	-	WT	-	WT	-	WT	-	WT	-	WT	-	WT	-	WT	-	WT	-	WT	-	0.444	233	0.103	601	0.352	330	0.284	370	0.441	315	0.21	305	0.032	405	WT	-	WT	-
MET - S572N	heterozygous	0.49	92	0.39	146	0.41	147	0.5	82	WT	-	WT	-	WT	-	WT	-	WT	-	WT	-	WT	-	WT	-	WT	-	WT	-	WT	-	WT	-	WT	-	WT	-	WT	-	WT	-	WT	-	WT	-	WT	-	WT	-
MYC - Q51L		WT	-	WT	-	WT	-	WT	-	WT	-	WT	-	WT	-	WT	-	WT	-	WT	-	WT	-	WT	-	WT	-	WT	-	WT	-	WT	-	WT	-	WT	-	WT	-	0.33	231	0.09	153	WT	331	WT	-	WT	-
PDGFRA - E229K	amplification	WT	-	WT	-	WT	-	WT	-	WT	-	WT	-	WT	-	WT	-	WT	-	WT	187	WT	321	WT	306	0.36	1327	WT	687	WT	326	WT	-	WT	-	WT	-	WT	-	WT	-	WT	-	WT	-	WT	-	WT	-
PDGFRA - S247L	CN gain	0.78	174	0.77	208	0.61	150	0.83	132	WT	-	WT	-	WT	-	WT	-	WT	-	WT	-	WT	-	WT	-	WT	-	WT	-	WT	-	WT	-	WT	-	WT	-	WT	-	WT	-	WT	-	WT	-	WT	-	WT	-
PDGFRA - Y555C	CN gain	0.76	196	0.68	218	0.51	194	0.8	190	WT	-	WT	-	WT	-	WT	-	WT	-	WT	-	WT	-	WT	-	WT	-	WT	-	WT	-	WT	-	WT	-	WT	-	WT	-	WT	-	WT	-	WT	-	WT	-	WT	-
PIK3CA - E545K	heterozygous	WT	-	WT	-	WT	-	WT	-	WT	-	WT	-	WT	-	WT	-	WT	-	WT	-	WT	-	WT	-	WT	-	WT	-	WT	-	0.35	40	0.15	148	0.18	100	0.15	122	WT	-	WT	-	WT	-	WT	-	WT	-
PIK3CA - I391M	heterozygous	0.51	114	0.43	160	0.45	148	0.41	88	WT	-	WT	-	WT	-	WT	-	WT	-	WT	-	WT	-	WT	-	WT	-	WT	-	WT	-	WT	-	WT	-	WT	-	WT	-	WT	-	WT	-	WT	-	WT	-	WT	-
TP53 - G245S	homozygous	WT	-	WT	-	WT	-	WT	-	WT	-	WT	-	WT	-	WT	-	WT	-	WT	-	WT	-	WT	-	WT	-	WT	-	WT	-	WT	-	WT	-	WT	-	WT	-	WT	-	WT	-	WT	-	WT	-	WT	-
TP53 - R213*	heterozygous	WT	-	WT	-	WT	-	WT	-	WT	-	WT	-	WT	-	WT	-	WT	-	0.361	72	WT	40	WT	71	WT	71	0.03	67	WT	80	WT	-	WT	-	WT	-	WT	-	WT	-	WT	-	WT	-	WT	-	WT	-
TP53 - R248Q	heterozygous	WT	-	WT	-	WT	-	WT	-	WT	-	WT	-	WT	-	WT	-	WT	-	0.455	44	WT	41	WT	50	WT	41	0.097	69	WT	67	WT	-	WT	-	WT	-	WT	-	WT	-	WT	-	WT	-	WT	-	WT	-
TP53 - R273H	homozygous	WT	-	WT	-	WT	-	WT	-	WT	-	WT	-	WT	-	WT	-	WT	-	WT	87	0.919	86	0.857	123	0.577	137	0.407	123	0.336	110	WT	-	WT	-	WT	-	WT	-	WT	-	WT	-	WT	-	WT	-	WT	-
TP53-7,577,101 insertion	heterozygous	WT	-	WT	-	WT	-	WT	-	0.301	137	0.289	42	0.247	167	0.328	146	0.106	200	WT	-	WT	-	WT	-	WT	-	WT	-	WT	-	WT	-	WT	-	WT	-	WT	-	WT	-	WT	-	WT	-	WT	-	WT	-
ATM	wild-type	WT	-	WT	-	WT	-	WT	-	WT	-	WT	-	WT	-	WT	-	WT	-	WT	-	WT	-	WT	-	WT	-	WT	-	WT	-	WT	-	WT	-	WT	-	WT	-	WT	-	WT	-	WT	-	WT	-	WT	-
BCORL1	wild-type	WT	-	WT	-	WT	-	WT	-	WT	-	WT	-	WT	-	WT	-	WT	-	WT	-	WT	-	WT	-	WT	-	WT	-	WT	-	WT	-	WT	-	WT	-	WT	-	WT	-	WT	-	WT	-	WT	-	WT	-
BRAF	wild-type	WT	-	WT	-	WT	-	WT	-	WT	-	WT	-	WT	-	WT	-	WT	-	WT	-	WT	-	WT	-	WT	-	WT	-	WT	-	WT	-	WT	-	WT	-	WT	-	WT	-	WT	-	WT	-	WT	-	WT	-
CCND1	wild-type	WT	-	WT	-	WT	-	WT	-	WT	-	WT	-	WT	-	WT	-	WT	-	WT	-	WT	-	WT	-	WT	-	WT	-	WT	-	WT	-	WT	-	WT	-	WT	-	WT	-	WT	-	WT	-	WT	-	WT	-
CCND2	wild-type	WT	-	WT	-	WT	-	WT	-	WT	-	WT	-	WT	-	WT	-	WT	-	WT	-	WT	-	WT	-	WT	-	WT	-	WT	-	WT	-	WT	-	WT	-	WT	-	WT	-	WT	-	WT	-	WT	-	WT	-
CCND3	wild-type	WT	-	WT	-	WT	-	WT	-	WT	-	WT	-	WT	-	WT	-	WT	-	WT	-	WT	-	WT	-	WT	-	WT	-	WT	-	WT	-	WT	-	WT	-	WT	-	WT	-	WT	-	WT	-	WT	-	WT	-
CDK4	wild-type	WT	-	WT	-	WT	-	WT	-	WT	-	WT	-	WT	-	WT	-	WT	-	WT	-	WT	-	WT	-	WT	-	WT	-	WT	-	WT	-	WT	-	WT	-	WT	-	WT	-	WT	-	WT	-	WT	-	WT	-
CDK6	wild-type	WT	-	WT	-	WT	-	WT	-	WT	-	WT	-	WT	-	WT	-	WT	-	WT	-	WT	-	WT	-	WT	-	WT	-	WT	-	WT	-	WT	-	WT	-	WT	-	WT	-	WT	-	WT	-	WT	-	WT	-
CDKN2A	wild-type	WT	-	WT	-	WT	-	WT	-	WT	-	WT	-	WT	-	WT	-	WT	-	WT	-	WT	-	WT	-	WT	-	WT	-	WT	-	WT	-	WT	-	WT	-	WT	-	WT	-	WT	-	WT	-	WT	-	WT	-
CDKN2B	wild-type	WT	-	WT	-	WT	-	WT	-	WT	-	WT	-	WT	-	WT	-	WT	-	WT	-	WT	-	WT	-	WT	-	WT	-	WT	-	WT	-	WT	-	WT	-	WT	-	WT	-	WT	-	WT	-	WT	-	WT	-
EGFR	wild-type	WT	-	WT	-	WT	-	WT	-	WT	-	WT	-	WT	-	WT	-	WT	-	WT	-	WT	-	WT	-	WT	-	WT	-	WT	-	WT	-	WT	-	WT	-	WT	-	WT	-	WT	-	WT	-	WT	-	WT	-
GLI1	wild-type	WT	-	WT	-	WT	-	WT	-	WT	-	WT	-	WT	-	WT	-	WT	-	WT	-	WT	-	WT	-	WT	-	WT	-	WT	-	WT	-	WT	-	WT	-	WT	-	WT	-	WT	-	WT	-	WT	-	WT	-
GLI2	wild-type	WT	-	WT	-	WT	-	WT	-	WT	-	WT	-	WT	-	WT	-	WT	-	WT	-	WT	-	WT	-	WT	-	WT	-	WT	-	WT	-	WT	-	WT	-	WT	-	WT	-	WT	-	WT	-	WT	-	WT	-
GNAS	wild-type	WT	-	WT	-	WT	-	WT	-	WT	-	WT	-	WT	-	WT	-	WT	-	WT	-	WT	-	WT	-	WT	-	WT	-	WT	-	WT	-	WT	-	WT	-	WT	-	WT	-	WT	-	WT	-	WT	-	WT	-
HIST1H3A,C-I	wild-type	WT	-	WT	-	WT	-	WT	-	WT	-	WT	-	WT	-	WT	-	WT	-	WT	-	WT	-	WT	-	WT	-	WT	-	WT	-	WT	-	WT	-	WT	-	WT	-	WT	-	WT	-	WT	-	WT	-	WT	-
IGF2R	wild-type	WT	-	WT	-	WT	-	WT	-	WT	-	WT	-	WT	-	WT	-	WT	-	WT	-	WT	-	WT	-	WT	-	WT	-	WT	-	WT	-	WT	-	WT	-	WT	-	WT	-	WT	-	WT	-	WT	-	WT	-
MYCN	wild-type	WT	-	WT	-	WT	-	WT	-	WT	-	WT	-	WT	-	WT	-	WT	-	WT	-	WT	-	WT	-	WT	-	WT	-	WT	-	WT	-	WT	-	WT	-	WT	-	WT	-	WT	-	WT	-	WT	-	WT	-
NF1	wild-type	WT	-	WT	-	WT	-	WT	-	WT	-	WT	-	WT	-	WT	-	WT	-	WT	-	WT	-	WT	-	WT	-	WT	-	WT	-	WT	-	WT	-	WT	-	WT	-	WT	-	WT	-	WT	-	WT	-	WT	-
NTRK1	wild-type	WT	-	WT	-	WT	-	WT	-	WT	-	WT	-	WT	-	WT	-	WT	-	WT	-	WT	-	WT	-	WT	-	WT	-	WT	-	WT	-	WT	-	WT	-	WT	-	WT	-	WT	-	WT	-	WT	-	WT	-
NTRK2	wild-type	WT	-	WT	-	WT	-	WT	-	WT	-	WT	-	WT	-	WT	-	WT	-	WT	-	WT	-	WT	-	WT	-	WT	-	WT	-	WT	-	WT	-	WT	-	WT	-	WT	-	WT	-	WT	-	WT	-	WT	-
NTRK3	wild-type	WT	-	WT	-	WT	-	WT	-	WT	-	WT	-	WT	-	WT	-	WT	-	WT	-	WT	-	WT	-	WT	-	WT	-	WT	-	WT	-	WT	-	WT	-	WT	-	WT	-	WT	-	WT	-	WT	-	WT	-
PIK3R1	wild-type	WT	-	WT	-	WT	-	WT	-	WT	-	WT	-	WT	-	WT	-	WT	-	WT	-	WT	-	WT	-	WT	-	WT	-	WT	-	WT	-	WT	-	WT	-	WT	-	WT	-	WT	-	WT	-	WT	-	WT	-
PPM1D	wild-type	WT	-	WT	-	WT	-	WT	-	WT	-	WT	-	WT	-	WT	-	WT	-	WT	-	WT	-	WT	-	WT	-	WT	-	WT	-	WT	-	WT	-	WT	-	WT	-	WT	-	WT	-	WT	-	WT	-	WT	-
PTCH1	wild-type	WT	-	WT	-	WT	-	WT	-	WT	-	WT	-	WT	-	WT	-	WT	-	WT	-	WT	-	WT	-	WT	-	WT	-	WT	-	WT	-	WT	-	WT	-	WT	-	WT	-	WT	-	WT	-	WT	-	WT	-
SETD2	wild-type	WT	-	WT	-	WT	-	WT	-	WT	-	WT	-	WT	-	WT	-	WT	-	WT	-	WT	-	WT	-	WT	-	WT	-	WT	-	WT	-	WT	-	WT	-	WT	-	WT	-	WT	-	WT	-	WT	-	WT	-
Article Title: Spatial genomic heterogeneity in diffuse intrinsic pontine and midline high-grade glioma: implications for diagnostic biopsy and targeted therapeutics Journal Name: Acta Neuropathologica Communications Author Names: Lindsey M. Hoffman1*, Mariko DeWire1*, Scott Ryall2*, Pawel Buczkowicz2, James Leach1, Lili Miles1, Arun Ramani2, Michael Brudno2, Shiva Senthil Kumar1, Rachid Drissi1,…
[truncated: 24 more columns]
