# Supplementary material for: Spatial genomic heterogeneity in diffuse intrinsic pontine and midline high-grade glioma: implications for diagnostic biopsy and targeted therapeutics
Source: Acta Neuropathol Commun. 2016 Jan 4;4:1. doi: 10.1186/s40478-015-0269-0 (PMC4700584; doi:10.1186/s40478-015-0269-0)
Supplement: Additional file 2: Table S2. — H3F3A and HIST1H3B Sanger Sequencing Primers. (XLS 8 kb) [file 40478_2015_269_MOESM2_ESM.xls]

## Sheet: Sheet1
Table S2. H3F3A and HIST1H3B Sanger Sequencing Primers
Gene Target	Mutation Tested	Direction	Primer Sequence
H3F3A	K27M	Forward	5’-GATTTTGGGTAGACGTAATCTTCA-3’
H3F3A	K27M	Reverse	5’-TTTCCTGTTATCCATCTTTTTGTT-3’
HIST1H3B	K27M	Forward	5’-TTGGTGGTCTGACTCTATAAAAGAA-3'
HIST1H3B	K27M	Reverse	5’-CGGTAACGGTGAGGCTTTT-3'
Article Title: Spatial genomic heterogeneity in diffuse intrinsic pontine and midline high-grade glioma: implications for diagnostic biopsy and targeted therapeutics Journal Name: Acta Neuropathologica Communications Author Names: Lindsey M. Hoffman1*, Mariko DeWire1*, Scott Ryall2*, Pawel Buczkowicz2, James Leach1, Lili Miles1, Arun Ramani2, Michael Brudno2, Shiva Senthil Kumar1, Rachid Drissi1,…
