# Supplementary material for: Spatial genomic heterogeneity in diffuse intrinsic pontine and midline high-grade glioma: implications for diagnostic biopsy and targeted therapeutics
Source: Acta Neuropathol Commun. 2016 Jan 4;4:1. doi: 10.1186/s40478-015-0269-0 (PMC4700584; doi:10.1186/s40478-015-0269-0)
Supplement: Additional file 3: Table S3. — ddPCR primer and probe design. (XLS 14 kb) [file 40478_2015_269_MOESM3_ESM.xls]

## Sheet: Sheet1
Table S3. ddPCR primer and probe design
Gene Target	Probe ID	Forward Primer	Reverse Primer	Target Sequence	Fluorphore	Bio-Rad Identifier	Amplicon Length	Junction
ACVR1	p.G328V, Human	Proprietary	Proprietary	ATGGGATCGTTGTACGACTATCTTCAGCTTACTACTCTGGATACAGTTAGCTGCCTTCGAATAGTGCTGTCCATAGCTAGTGGTCTTGCACATTTGCACATAGAGATATTTGGGACCCAAGGGAAACCAGCCATTGCCCATCGAGATTTAAAGAGCAAAAATATTCTGGTTAAGAAGAATGGACAGTGTTGCATAGCAGATTTGGGTAAATTTCTAAAAATATTT	FAM	Custom	Unknown	Unknown
ACVR1	p.G328V,WT, Human	Proprietary	Proprietary		HEX	Custom	Unknown	Unknown
ACVR1	p.G328W,Human	Proprietary	Proprietary		FAM	Custom	Unknown	Unknown
ACVR1	p.G328W,WT, Human	Proprietary	Proprietary		HEX	Custom	Unknown	Unknown
ATRX	p.H2254R, Human	Proprietary	Proprietary	ACAGTTGACCATAGAACTATGGAGATATTATACTGTCCAGAGGGGAAAAATAATTGTCTCTTATTTCAACCCCTCTAAACAGGATACCATACTTGCAGAGCTCCTTCAGATACATAAAGAACACATTGTAGGATACCATGAACATGATTCTCTTTTGGACCACAAAGAAGAAGAAGAGTTGACTGAAGAAGAAAGAAAAGCAGCTTGGGCTGAGTATGAAGCAGAGAAGAAGGTAGTTGATGCAAAATGTGTTTTTGTT	FAM	Custom	Unknown	Unknown
ATRX	p.H2254R,WT, Human	Proprietary	Proprietary		HEX	Custom	Unknown	Unknown
ATRX	p.R2197L, Human	Proprietary	Proprietary	AAGATTTATGATCGGCAAGTAACTAAGCAGTCACTGTCTTTTCGAGTTGTTGATCAGCAGCAGGTGGAGCGTCATTTTACTATGAATGAGCTTACTGAACTTTATACTTTTGAGCCAGACTTATTAGATGACCCTAATTCA	FAM	Custom	Unknown	Unknown
ATRX	p.R2197L,WT, Human	Proprietary	Proprietary		HEX	Custom	Unknown	Unknown
BCOR	p.A535V, Human	Proprietary	Proprietary	CTCATCCTGGGTGGTGCCCGGGCCAAGTCCTAACGAAGAGAACAATGGCAAAAGCATGTCGCTGAAAAACAAGGCATTGGACTGGGCGATACCACAGCAGCGGAGTTCATCATGCCCGCGCATGGGCGGCACCGATGCTGTCATCACTAACGTTTCAGGGTCAGTGTCGAGTGCA	FAM	Custom	Unknown	Unknown
BCOR	p.A535V,WT, Human	Proprietary	Proprietary		HEX	Custom	Unknown	Unknown
FGFR1	p.K697E, Human	Proprietary	Proprietary	AGGACAATGTGATGAAGATAGCAGACTTTGGCCTCGCACGGGACATTCACCACATCGACTACTATAAAAAGACAACCAACGTGAGTGCCGACAAGGCCGCCCTGTGCTGGTGGTTTCATCTGAGAAGCAAGGAGTGGGGTGGGCTGAGAACCCACCCCCCAGTC	FAM	Custom	Unknown	Unknown
FGFR1	p.K697E,WT, Human	Proprietary	Proprietary		HEX	Custom	Unknown	Unknown
FGFR1	p.N98S, Human	Proprietary	Proprietary	CTGGGGAGCCCCTGTGGAAGTGGAGTCCTTCCTGGTCCACCCCGGTGACCTGCTGCAGCTTCGCTGTCGGCTGCGGGACGATGTGCAGAGCATCAACTGGCTGCGGGACGGGGTGCAGCTGGCGGAAAGCAACCGCACCCGCATCACAGGGGAGGAGGTGGAGGTGCAGGACTCCGTGCCCG	FAM	Custom	Unknown	Unknown
FGFR1	p.N98S,WT, Human	Proprietary	Proprietary		HEX	Custom	Unknown	Unknown
H3F3A	p.K28M, Human	Proprietary	Proprietary	Proprietary	FAM	dHsaCP2500510	129bp	Exon-Intron
H3F3A	p.K28M,WT,Human	Proprietary	Proprietary	Proprietary	HEX	dHsaCP2500511	129bp	Exon-Intron
MYC	p.Q51L,Human	Proprietary	Proprietary	ACTATGACCTCGACTACGACTCGGTGCAGCCGTATTTCTACTGCGACGAGGAGGAGAACTTCTACCAGCAGCAGCAGCAGAGCGAGCTGCAGCCCCCGGCGCCCAGCGAGGATATCTGGAAGAAATTCGAGCTGCTGCCCACCCCGCCCCTGTCCCCTAG	FAM	Custom	Unknown	Unknown
MYC	p.Q51L,WT,Human	Proprietary	Proprietary		HEX	Custom	Unknown	Unknown
PDGFRα	p.E229K,Human	Proprietary	Proprietary	ATAGCAACATCAGAGCTGGATCTAGAAATGGAAGCTCTTAAAACCGTGTATAAGTCAGGGGAAACGATTGTGGTCACCTGTGCTGTTTTTAACAATGAGGTGGTTGACCTTCAATGGACTTACCCTGGAGAAGTGGTAGG	FAM	Custom	Unknown	Unknown
PDGFRα	p.E229K,WT,Human	Proprietary	Proprietary		HEX	Custom	Unknown	Unknown
PDGFRα	p.S427L,Human	Proprietary	Proprietary	CTGGGACACGAGCTATTCCATTCTGACTTCTTTCTGCCTCTTGCAGTTCCTTCATCCATTCTGGACTTGGTCGATGATCACCATGGCTCAACTGGGGGACAGACGGTGAGGTGCACAGCTGAAGGCACGCCGCTTCCTGATATTGAGTGGATGATATGCAAAGATATTAA	FAM	Custom	Unknown	Unknown
PDGFRα	p.S427L,WT,Human	Proprietary	Proprietary		HEX	Custom	Unknown	Unknown
PDGFRα	p.Y555C,Human	Proprietary	Proprietary	CTGCTTCAGTGAAGCTCTGGTGCACTGGGACTTTGGTAATTCACCAGTTACCTGTCCTGGTCATTTATAGAAACCGAGGTATGAAATTCGCTGGAGGGTCATTGAATCAATCAGCCCAGATGGACATGAATATATTTATGTGGAG	FAM	Custom	Unknown	Unknown
PDGFRα	p.Y555C,WT,Human	Proprietary	Proprietary		HEX	Custom	Unknown	Unknown
PIK3CA	p.E545K,Human	Proprietary	Proprietary	Proprietary	FAM	dHsaCP2000075	78bp	Exon-Intron
PIK3CA	p.E545K,WT,Human	Proprietary	Proprietary	Proprietary	HEX	dHsaCP2000076	78bp	Exon-Intron
PIK3CA	p.I391M,Human	Proprietary	Proprietary	TTTCTTGATGTATTATTTTTGCTTTAAAATTTTACATAGGTGGAATGAATGGCTGAATTATGATATATACATTCCTGATCTTCCTCGTGCTGCTCGACTTTGCCTTTCCATTTGCTCTGTTAAAGGCCGAAAGGGTGCTAAAGAGGTAAAG	FAM	Custom	Unknown	Unknown
PIK3CA	p.I391M,WT,Human	Proprietary	Proprietary		HEX	Custom	Unknown	Unknown
Article Title: Spatial genomic heterogeneity in diffuse intrinsic pontine and midline high-grade glioma: implications for diagnostic biopsy and targeted therapeutics Journal Name: Acta Neuropathologica Communications Author Names: Lindsey M. Hoffman1*, Mariko DeWire1*, Scott Ryall2*, Pawel Buczkowicz2, James Leach1, Lili Miles1, Arun Ramani2, Michael Brudno2, Shiva Senthil Kumar1, Rachid Drissi1,…
