# Supplementary material for: Spatial genomic heterogeneity in diffuse intrinsic pontine and midline high-grade glioma: implications for diagnostic biopsy and targeted therapeutics
Source: Acta Neuropathol Commun. 2016 Jan 4;4:1. doi: 10.1186/s40478-015-0269-0 (PMC4700584; doi:10.1186/s40478-015-0269-0)
Supplement: Additional file 4: Table S4. — Digital droplet raw droplet counts and mutant allele frequency. (XLS 22 kb) [file 40478_2015_269_MOESM4_ESM.xls]

## Sheet: Sheet1
Table S4. Digital droplet raw droplet counts and mutant allele frequency
			Run 1				Run 2
Patient ID	Location	Mutation	Droplet Count	WT Droplets	Mutant Droplets	MAF	Droplet Count	WT Droplets	Mutant Droplets	MAF	WES MAF
5	Pons	ACVR1-G328V	10941	876	1104	0.558	11828	1774	2214	0.555	0.51
5	Left Anterior Pons	ACVR1-G328V	10746	351	176	0.334	10803	510	273	0.349	0.37
5	Right Cerebral	ACVR1-G328V	10257	1922	56	0.028	10705	2560	95	0.036	0.04
5	Normal	ACVR1-G328V	10571	1238	0	0	12816	2304	0	0	0
4	Pons	ACVR1-G328W	11727	1124	464	0.292	11759	1296	508	0.281	0.22
4	Inferior Posterior Pons	ACVR1-G328W	10441	82	10	0.109	12598	135	16	0.106	0.05
4	Left Anterior Pons	ACVR1-G328W	11392	265	85	0.243	13496	433	136	0.239	0.2
4	Right Posterior Pons	ACVR1-G328W	12163	254	56	0.181	11866	330	75	0.185	0.21
4	Normal	ACVR1-G328W	13928	1566	0	0	14671	2208	1	0.0004	0
6	Pons	ATRX-H2254R	13427	276	969	0.754	11709	258	879	0.773	0.8
6	Right Posterior Pons	ATRX-H2254R	11775	59	28	0.322	10938	85	41	0.325	0.26
6	Left Anterior Pons	ATRX-H2254R	11553	127	81	0.389	12150	164	118	0.418	0.32
6	Leptomeningeal Spread	ATRX-H2254R	9954	118	0	0	11959	137	0	0	0
6	Normal	ATRX-H2254R	11755	325	0	0	11003	330	0	0	0
8	Right Pons	ATRX-R2197L	10257	220	188	0.46	13290	573	543	0.486	0.63
8	Right Posterior Pons	ATRX-R2197L	10369	67	98	0.593	11926	128	210	0.621	0.59
8	Left Pons	ATRX-R2197L	11221	87	84	0.491	11500	81	76	0.484	0.44
8	Right Thalamus	ATRX-R2197L	11124	220	244	0.525	10393	283	283	0.5	0.7
8	Left Basal Ganglia	ATRX-R2197L	12609	203	128	0.386	12294	328	170	0.341	0.52
8	Frontal Lobe	ATRX-R2197L	10579	161	126	0.439	11180	236	213	0.474	0.43
2	Pons	BCOR-A535V	11945	1533	0	0	13846	4341	1	0	0
2	Left Anterior Pons	BCOR-A535V	11417	42	20	0.322	12582	57	21	0.269	0.27
2	Right Posterior Pons	BCOR-A535V	12893	190	0	0	10826	183	0	0	0
2	Brainstem	BCOR-A535V	12715	747	1	0	12978	1105	1	0	0
2	Cervical Cord	BCOR-A535V	10714	2433	1	0.0004	12262	3749	0	0	0
6	Pons	FGFR1-K697E	11159	630	413	0.396	11650	673	521	0.436	0.46
6	Right Posterior Pons	FGFR1-K697E	11700	39	21	0.35	12040	53	19	0.264	0.4
6	Left Anterior Pons	FGFR1-K697E	10474	291	62	0.176	12249	276	73	0.209	0.12
6	Leptomeningeal Spread	FGFR1-K697E	10884	32	3	0.086	13388	50	4	0.074	0.01
1	Pons	FGFR1-N98S	12868	412	376	0.477	12398	407	389	0.489	0.49
1	Left Anterior Pons	FGFR1-N98S	13299	85	83	0.494	10554	135	106	0.44	0.46
1	Right Posterior Pons	FGFR1-N98S	11316	116	110	0.487	11364	132	108	0.45	0.44
1	Left Caudate	FGFR1-N98S	12320	311	300	0.491	10729	345	336	0.493	0.47
2	Pons	H3F3A-K27M	15080	6106	7589	0.449	14165	6647	8202	0.552	0.41
2	Left Anterior Pons	H3F3A-K27M	13128	22	16	0.421	12438	18	15	0.454	0.41
2	Right Posterior Pons	H3F3A-K27M	12485	84	91	0.52	13526	128	131	0.506	0.67
2	Brainstem	H3F3A-K27M	16828	6606	5142	0.45	14512	6563	5129	0.439	0.39
2	Cervical Cord	H3F3A-K27M	12402	4104	2206	0.349	12585	3584	1750	0.328	0.21
3	Pons	H3F3A-K27M	12759	2842	1159	0.29	12355	2982	1265	0.298	0.67
3	Left Anterior Pons	H3F3A-K27M	11874	522	179	0.255	12612	600	227	0.274	0.27
3	Right Anterior Pons	H3F3A-K27M	11909	378	130	0.256	12184	608	196	0.244	0.17
3	Right Posterior Pons	H3F3A-K27M	13200	360	135	0.272	11312	441	182	0.292	0.18
3	Leptomeningeal Spread	H3F3A-K27M	12331	411	103	0.2	10305	346	101	0.225	0.29
3	Right Basal Ganglia	H3F3A-K27M	10825	480	129	0.212	12314	529	156	0.227	0.08
6	Pons	H3F3A-K27M	17975	148	725	0.83	14174	158	742	0.824	0.5
6	Right Posterior Pons	H3F3A-K27M	11055	82	214	0.277	10589	438	862	0.308	0.27
6	Left Anterior Pons	H3F3A-K27M	15871	102	69	0.403	14907	112	71	0.388	0.35
6	Leptomeningeal Spread	H3F3A-K27M	13857	197	2	0.01	11052	178	2	0.011	0.02
7	Pons	H3F3A-K27M	12270	508	421	0.453	11710	616	475	0.434	0.46
7	Right Posterior Pons	H3F3A-K27M	12093	33	49	0.598	14115	49	59	0.546	0.38
7	Left Anterior Pons	H3F3A-K27M	12260	2460	3248	0.431	12912	2270	3387	0.0401	0.39
7	Leptomeningeal Spread	H3F3A-K27M	12313	96	48	0.333	15743	181	72	0.285	0.56
1	Right Posterior Pons	HIST1H3B-K27M	12642	163	42	0.205	12906	157	38	0.195	0.26
4	Inferior Posterior Pons	HIST1H3B-K27M	11285	249	18	0.067	11215	358	36	0.091	0.1
4	Right Posterior Pons	HIST1H3B-K27M	11476	191	40	0.173	13144	345	82	0.192	0.28
4	Normal	HIST1H3B-K27M	16006	3854	0	0	14202	3328	1	0	0
5	Right Cerebral	HIST1H3B-K27M	11476	191	5	0.026	13144	345	10	0.028	0.03
5	Normal	HIST1H3B-K27M	15355	7290	0	0	14942	8679	0	0	0
5	Pons	MYC-Q51L	10902	752	177	0.191	12912	1736	444	0.2	0.33
5	Left Anterior Pons	MYC-Q51L	12564	245	36	0.128	14029	276	43	0.134	0.05
5	Right Cerebral	MYC-Q51L	12192	3307	0	0	13150	4357	0	0	0
5	Normal	MYC-Q51L	13924	405	0	0	14119	740	0	0	0
3	Pons	PDGFRA-E229K	12737	1432	1	0	15111	2161	1	0	0
3	Left Anterior Pons	PDGFRA-E229K	14083	534	0	0	13805	907	1	0	0
3	Right Anterior Pons	PDGFRA-E229K	12592	633	1	0	10174	768	1	0	0
3	Right Posterior Pons	PDGFRA-E229K	10865	1651	1218	0.414	12070	1903	1499	0.441	0.36
3	Leptomeningeal Spread	PDGFRA-E229K	13310	1376	1	0	11240	1385	1	0	0
3	Right Basal Ganglia	PDGFRA-E229K	10016	421	0	0	10989	487	0	0	0
1	Pons	PDGFRA-S427L	10559	290	1176	0.802	13514	463	1991	0.811	0.78
1	Left Anterior Pons	PDGFRA-S427L	10352	73	232	0.761	10556	60	180	0.75	0.77
1	Right Posterior Pons	PDGFRA-S427L	13939	345	773	0.691	11465	430	855	0.665	0.61
1	Left Caudate	PDGFRA-S427L	13697	210	787	0.79	12398	238	825	0.776	0.83
1	Normal	PDGFRA-S427L	11842	173	0	0	12766	266	0	0	0
1	Pons	PDGFRA-Y555C	12315	436	1688	0.795	13599	785	2942	0.789	0.76
1	Left Anterior Pons	PDGFRA-Y555C	13222	50	149	0.749	12880	86	187	0.684	0.68
1	Right Posterior Pons	PDGFRA-Y555C	12157	361	463	0.562	13366	520	590	0.532	0.51
1	Left Caudate	PDGFRA-Y555C	10521	473	1657	0.778	13032	1129	3622	0.762	0.8
1	Normal	PDGFRA-Y555C	14271	556	0	0	12706	630	0	0	0
4	Pons	PIK3CA-E545K	13281	481	255	0.346	16342	787	400	0.337	0.35
4	Inferior Posterior Pons	PIK3CA-E545K	13980	363	47	0.115	13513	368	41	0.1	0.15
4	Left Anterior Pons	PIK3CA-E545K	12730	224	66	0.227	13380	454	98	0.177	0.18
4	Right Posterior Pons	PIK3CA-E545K	13549	307	70	0.186	12037	313	69	0.181	0.15
4	Normal	PIK3CA-E545K	16518	1180	0	0	16176	1740	0	0	0
1	Pons	PIK3CA-I391M	12554	450	414	0.479	11729	561	552	0.496	0.51
1	Left Anterior Pons	PIK3CA-I391M	10256	104	101	0.493	12278	150	151	0.502	0.43
1	Right Posterior Pons	PIK3CA-I391M	10877	85	86	0.494	11914	104	101	0.493	0.45
1	Left Caudate	PIK3CA-I391M	12711	303	309	0.505	12032	428	418	0.494	0.41
1	Normal	PIK3CA-I391M	10555	222	0	0	11203	345	0	0	0
Article Title: Spatial genomic heterogeneity in diffuse intrinsic pontine and midline high-grade glioma: implications for diagnostic biopsy and targeted therapeutics Journal Name: Acta Neuropathologica Communications Author Names: Lindsey M. Hoffman1*, Mariko DeWire1*, Scott Ryall2*, Pawel Buczkowicz2, James Leach1, Lili Miles1, Arun Ramani2, Michael Brudno2, Shiva Senthil Kumar1, Rachid Drissi1,…
